# Supplementary material for: Peripheral refraction with different designs of progressive soft contact lenses in myopes
Source: F1000Res. 2016 Nov 22;5:2742. [Version 1] doi: 10.12688/f1000research.9971.1 (PMC5247792; doi:10.12688/f1000research.9971.1)
Supplement: Raw data for ‘Peripheral refraction with different designs of progressive soft contact lenses in myopes’, 2016 — Axial length measurement data is provided in the file “A-Scan”; Data for Table 2 “the mean spherical equivalent” and Table 3 “the relative peripheral refractive error” are provided as files “data Table 2” and “data Table 3”, respectively. [file f1000research-5-10746-s0000.tgz]

Archive with 1 entries (1 files):
- f1930b25-9c1e-4c2b-856b-dba973b319fa_Raw_data.zip
